# Supplementary material for: The Effect of Autologous Dendritic Cell Therapy on Renal Perfusion in Diabetic Kidney Disease: Analysis of Doppler Ultrasound and Angiogenesis Biomarkers
Source: Diseases. 2025 Apr 16;13(4):116. doi: 10.3390/diseases13040116 (PMC12026179; doi:10.3390/diseases13040116)
Supplement: Supplementary file 1 [file diseases-13-00116-s001.zip]

Archive with 1 entries (1 files):
- diseases-3501542-supplementary.pdf
